# Supplementary material for: Structure of voltage-modulated sodium-selective NALCN-FAM155A channel complex
Source: Nat Commun. 2020 Dec 3;11:6199. doi: 10.1038/s41467-020-20002-9 (PMC7712781; doi:10.1038/s41467-020-20002-9)
Supplement: Supplementary file 3 — Source Data [file 41467_2020_20002_MOESM3_ESM.xlsx]

## Sheet: Fig3h
Fig3h
	PNa/PK of WT	PNa/PK of E1389A	PNa/PK of D1390A	PNa/PCs of WT	PNa/PCs of E1389A	PNa/PCs of D1390A
	1.41728	1.17484	1.37865	1.96002	2.54299	3.4882
	1.4741	1.10908	1.39159	1.99776	2.19081	3.90349
	1.4384	1.12254	1.25423	2.05055	2.25922	3.20195

## Sheet: FigS1c
FigS1c

## Sheet: FigS8h
FigS8h
	ΔErev (K+, mV) of WT	ΔErev (K+, mV) of E1389A	ΔErev (K+, mV) of D1390A	ΔErev (Cs+, mV) of WT	ΔErev (Cs+, mV) of E1389A	ΔErev (Cs+, mV) of D1390A
	-8.96	-4.14	-8.25	-17.29	-23.98	-32.1
	-9.97	-2.66	-8.49	-17.78	-20.15	-34.99
	-9.34	-2.97	-5.82	-18.45	-20.94	-29.9

## Sheet: FigS10e
FigS10e

## Sheet: FigS10f
FigS10f
